# Supplementary material for: Methodological considerations on near-infrared spectroscopy derived muscle oxidative capacity
Source: Eur J Appl Physiol. 2024 Feb 24;124(7):2069–79. doi: 10.1007/s00421-024-05421-6 (PMC11199286; doi:10.1007/s00421-024-05421-6)
Supplement: Supplementary file 1 — Supplementary file1 (XLSX 110 KB) [file 421_2024_5421_MOESM1_ESM.xlsx]

## Sheet: OxCap
	This spreadsheet was used to perform all the pairwise calculations reported in Rasica, L., Inglis, E. C.,Mazzolari, R., Iannetta, D., & Murias, J. M. (2023). Methodological considerations on near-infrared spectroscopy derived muscle oxidative capacity. European Journal of Applied Physiology, xxx(x), xx–xx. https://xxx. The green values are required input, the black values are output. You can cite…

## Sheet: Averaging methods
		VL HHbR (min-1)											Equivalence (TOST)
	ID	Method 1 Overlap points	Method 2 Average ponts	Method 3 Average K		DA1vs2	DB1vs2	DA1vs3	DB1vs3	DA2vs3	DB2vs3			DA1vs2	DB1vs2	DA1vs3	DB1vs3	DA2vs3	DB2vs3								Q-Q Plots of Outcomes
	AD	3.4823	3.4823	3.50058		0.174115	-0.183279	0.156744	-0.202526	0.156744	-0.202526		ES (DA, DB)	0.114807	-0.120212	0.119077	-0.115481	0.118767	-0.115791
	AG	1.82983	1.80505	1.82648		0.115025	-0.0702308	0.0946663	-0.0927886	0.0698943	-0.117561		df	33	33	33	33	33	33
	AMG	1.78359	1.83486	1.78306		0.0404717	-0.147843	0.0896831	-0.0933153	0.140955	-0.0420438		SE	0.00843258	0.008311	0.0130278	0.0152792	0.0167609	0.0191413
	BY	2.52525	2.52419	2.48911		0.127272	-0.13179	0.160598	-0.0948634	0.159536	-0.0959258		t	13.6147	-14.4642	9.14029	-7.55804	7.08596	-6.04928			Method 1					Method 2					Method 3
	CM	3.32226	3.30943	3.37553		0.178299	-0.161353	0.115508	-0.230928	0.102681	-0.243755		p (unadjusted)	2.14226e-15	3.84075e-16	7.315e-11	5.38372e-09	2.0547e-08	4.17287e-07			Data	Rank	Percentile	Z-Score		Data	Rank	Percentile	Z-Score		Data	Rank	Percentile	Z-Score
	DS	3.25733	3.25733	3.22667		0.162866	-0.171438	0.191989	-0.13917	0.191989	-0.13917		p (Bonferroni adjusted)	6.42678e-15	1.15223e-15	2.1945e-10	1.61512e-08	6.1641e-08	1.25186e-06			3.4823	34	0.985294	2.17792		3.4823	34	0.985294	2.17792		3.50058	34	0.985294	2.17792
	EMY	2.78164	2.68456	2.66016		0.231306	-0.0442154	0.254485	-0.0185315	0.157408	-0.115609		95% CI - LL (unadjusted)	0.100536		0.0970298		0.0904015				1.82983	8	0.220588	-0.770208		1.80505	6	0.161765	-0.987231		1.82648	8	0.220588	-0.770208
	JHa	2.68697	2.68097	2.69421		0.140051	-0.1351	0.127471	-0.14904	0.121468	-0.155043		95% CI - UL (unadjusted)		-0.106147		-0.0896228		-0.0833972			1.78359	6	0.161765	-0.987231		1.83486	7	0.191176	-0.873569		1.78306	7	0.191176	-0.873569
	JT	1.96078	1.96078	1.95791		0.0980392	-0.103199	0.100775	-0.100168	0.100775	-0.100168		95% CI - LL (Bonferroni adjusted)	0.0960791		0.090144		0.0815425				2.52525	25	0.720588	0.58459		2.52419	25	0.720588	0.58459		2.48911	24	0.691176	0.499188
	LMS	2.98805	2.98507	2.99177		0.152227	-0.154136	0.145864	-0.161187	0.142891	-0.16416		95% CI - UL (Bonferroni adjusted)		-0.101754		-0.081547		-0.07328			3.32226	33	0.955882	1.70478		3.30943	33	0.955882	1.70478		3.37553	33	0.955882	1.70478
	MB	2.42326	2.42326	2.4218		0.121163	-0.12754	0.122557	-0.125996	0.122557	-0.125996											3.25733	32	0.926471	1.45		3.25733	32	0.926471	1.45		3.22667	32	0.926471	1.45
	NH	3.09438	3.09438	3.10479		0.154719	-0.162862	0.144831	-0.173818	0.144831	-0.173818											2.78164	27	0.779412	0.770208		2.68456	27	0.779412	0.770208		2.66016	26	0.75	0.67449
	NT	2.7959	2.79981	2.70636		0.136077	-0.151273	0.224857	-0.0529006	0.228771	-0.0489866		Equivalence margin (%)									2.68697	26	0.75	0.67449		2.68097	26	0.75	0.67449		2.69421	27	0.779412	0.770208
	RF	2.27445	2.19298	2.62123		0.191117	-0.0339522	-0.21572	-0.484741	-0.297188	-0.566209		5									1.96078	10	0.279412	-0.58459		1.96078	10	0.279412	-0.58459		1.95791	11	0.308824	-0.499188
	RS	2.29709	2.29885	2.28746		0.113182	-0.122752	0.124006	-0.110759	0.125766	-0.108999											2.98805	30	0.867647	1.11534		2.98507	30	0.867647	1.11534		2.99177	30	0.867647	1.11534
	SGA	1.89873	1.87149	1.92771		0.120818	-0.0712563	0.0674089	-0.130435	0.0401657	-0.157678		α									2.42326	24	0.691176	0.499188		2.42326	22	0.632353	0.338092		2.4218	23	0.661765	0.417284
	_063	2.34283	2.35571	2.3664		0.104908	-0.136863	0.0947575	-0.14811	0.107635	-0.135232		0.05									3.09438	31	0.897059	1.26497		3.09438	31	0.897059	1.26497		3.10479	31	0.897059	1.26497
	_058	1.31608	1.31492	1.28219		0.0668999	-0.0680529	0.0979992	-0.0335938	0.0968455	-0.0347475											2.7959	28	0.808824	0.873569		2.79981	28	0.808824	0.873569		2.70636	28	0.808824	0.873569
	_057	1.69924	1.69924	1.69587		0.0849618	-0.0894334	0.0881556	-0.0858945	0.0881556	-0.0858945		Planned comparisons									2.27445	18	0.514706	0.0368705		2.19298	17	0.485294	-0.0368705		2.62123	25	0.720588	0.58459
	_056	2.03321	2.0339	2.04848		0.101006	-0.107737	0.0871524	-0.123086	0.0878416	-0.122397		3									2.29709	19	0.544118	0.110813		2.29885	19.5	0.558824	0.147987		2.28746	19	0.544118	0.110813
	_054	2.11864	2.1164	2.09937		0.108062	-0.109148	0.124242	-0.0912193	0.122	-0.0934612											1.89873	9	0.25	-0.67449		1.87149	9	0.25	-0.67449		1.92771	9	0.25	-0.67449
	_045	2.24383	2.24383	2.24215		0.112191	-0.118096	0.113785	-0.116331	0.113785	-0.116331											2.34283	21	0.602941	0.260967		2.35571	21	0.602941	0.260967		2.3664	21	0.602941	0.260967
	_038	2.09424	2.09351	2.06256		0.105406	-0.109454	0.134805	-0.0768796	0.134074	-0.0776104		Superiority (paired t-test)									1.31608	1	0.0147059	-2.17792		1.31492	1	0.0147059	-2.17792		1.28219	1	0.0147059	-2.17792
	_037	2.88462	2.8222	2.95639		0.203524	-0.0861228	0.0760418	-0.227377	0.0136278	-0.289792			Method 1 vs 2		Method 1 vs 3		Method 2 vs 3				1.69924	4	0.102941	-1.26497		1.69924	4	0.102941	-1.26497		1.69587	6	0.161765	-0.987231
	_036	1.72463	1.72513	1.61031		0.0857606	-0.0912922	0.194843	0.0295746	0.195339	0.0300705		ES (MD)	0.000310485		0.00480553		0.00449505				2.03321	12	0.338235	-0.417284		2.0339	12	0.338235	-0.417284		2.04848	13	0.367647	-0.338092
	_029	1.46413	1.386	1.5121		0.147428	0.00518002	0.0276369	-0.127552	-0.0504905	-0.205679		df	33		33		33				2.11864	16	0.455882	-0.110813		2.1164	15	0.426471	-0.185367		2.09937	16	0.455882	-0.110813
	_019	1.98478	2.01613	1.92926		0.0694607	-0.137458	0.151986	-0.0460171	0.183332	-0.0146714		SE	0.00687982		0.0132907		0.0172753				2.24383	17	0.485294	-0.0368705		2.24383	18	0.514706	0.0368705		2.24215	17	0.485294	-0.0368705
	_016	2.09132	2.09132	2.08478		0.104566	-0.11007	0.110779	-0.103185	0.110779	-0.103185		t	0.0451299		0.36157		0.260201				2.09424	15	0.426471	-0.185367		2.09351	14	0.397059	-0.260967		2.06256	14	0.397059	-0.260967
	_015	2.37812	2.47015	2.36453		0.0314766	-0.222039	0.131816	-0.11086	0.223847	-0.0188287		p (unadjusted)	0.964276		0.719978		0.796326				2.88462	29	0.838235	0.987231		2.8222	29	0.838235	0.987231		2.95639	29	0.838235	0.987231
	_013	1.80723	1.86509	1.67903		0.0353918	-0.156026	0.212154	0.039833	0.270017	0.0976957		p (Bonferroni adjusted)	1		1		1				1.72463	5	0.132353	-1.11534		1.72513	5	0.132353	-1.11534		1.61031	4	0.102941	-1.26497
	_009	2.08333	2.16606	2.01342		0.0255716	-0.196735	0.170582	-0.0360591	0.253313	0.0466725		95% CI - LL (unadjusted)	-0.0136866		-0.0222347		-0.0306518				1.46413	2	0.0441176	-1.70478		1.386	2	0.0441176	-1.70478		1.5121	2	0.0441176	-1.70478
	_066	2.37624	2.43112	2.38711		0.0666752	-0.182834	0.108483	-0.136509	0.163364	-0.0816286		95% CI - UL (unadjusted)	0.0143076		0.0318457		0.0396419				1.98478	11	0.308824	-0.499188		2.01613	11	0.308824	-0.499188		1.92926	10	0.279412	-0.58459
	_065	1.52517	1.52284	1.52555		0.0784647	-0.077827	0.0758899	-0.0806801	0.0735673	-0.0830026		95% CI - LL (Bonferroni adjusted)	-0.0170419		-0.0287165		-0.0390769				2.09132	14	0.397059	-0.260967		2.09132	13	0.367647	-0.338092		2.08478	15	0.426471	-0.185367
	_064	2.29885	2.29885	2.27058		0.114943	-0.120992	0.141802	-0.0912306	0.141802	-0.0912306		95% CI - UL (Bonferroni adjusted)	0.0176628		0.0383276		0.048067				2.37812	23	0.661765	0.417284		2.47015	24	0.691176	0.499188		2.36453	20	0.573529	0.185367
																						1.80723	7	0.191176	-0.873569		1.86509	8	0.220588	-0.770208		1.67903	5	0.132353	-1.11534
	M	2.29024	2.28993	2.28544		0.114807	-0.120212	0.119077	-0.115481	0.118767	-0.115791											2.08333	13	0.367647	-0.338092		2.16606	16	0.455882	-0.110813		2.01342	12	0.338235	-0.417284
	SD	0.545379	0.542568	0.558324		0.04917	0.0484611	0.0759642	0.0890922	0.097732	0.111612											2.37624	22	0.632353	0.338092		2.43112	23	0.661765	0.417284		2.38711	22	0.632353	0.338092
	n	34																				1.52517	3	0.0735294	-1.45		1.52284	3	0.0735294	-1.45		1.52555	3	0.0735294	-1.45
																						2.29885	20	0.573529	0.185367		2.29885	19.5	0.558824	0.147987		2.27058	18	0.514706	0.0368705
	Median	2.25914	2.21841	2.25636		0.112687	-0.121872	0.123282	-0.106972	0.124162	-0.106092
	IQR	0.732293	0.747957	0.722333		0.060422	0.063522	0.0557662	0.056521	0.0611758	0.0724595
		0	-0.0182851	-0.0182851
		0.024772	0.00334215	-0.0214299
		-0.0512714	0.000530042	0.0518015
		0.00106237	0.0361424	0.03508
		0.0128273	-0.0532683	-0.0660955
		0	0.0306552	0.0306552
		0.0970774	0.121477	0.0243997
		0.00600306	-0.00723925	-0.0132423
		0	0.00287927	0.00287927
		0.00297318	-0.00372482	-0.006698
		0	0.00146716	0.00146716
		0	-0.010408	-0.010408
		-0.003914	0.0895394	0.0934534
		0.0814679	-0.346782	-0.42825
		-0.00176022	0.00963324	0.0113935
		0.0272432	-0.0289767	-0.0562199
		-0.0128778	-0.0235623	-0.0106846
		0.0011537	0.0338898	0.0327361
		0	0.00336197	0.00336197
		-0.000689223	-0.0152716	-0.0145824
		0.00224195	0.0192739	0.0170319
		0	0.001677	0.001677
		0.000730719	0.0316764	0.0309457
		0.0624141	-0.0717778	-0.134192
		-0.000495869	0.114328	0.114823
		0.0781275	-0.0479679	-0.126095
		-0.0313457	0.0555229	0.0868686
		0	0.00653992	0.00653992
		-0.092031	0.0135893	0.10562
		-0.0578628	0.128203	0.186066
		-0.0827316	0.0699105	0.152642
		-0.0548807	-0.010872	0.0440087
		0.00232259	-0.000387787	-0.00271037
		0	0.0282735	0.0282735

## Sheet: HHbR vs HHbB vs StO2
		Average K (min-1)											Equivalence (TOST)
	ID	VL HHbR	VL HHbB	VL StO2		DA1vs2	DB1vs2	DA1vs3	DB1vs3	DA2vs3	DB2vs3			DA1vs2	DB1vs2	DA1vs3	DB1vs3	DA2vs3	DB2vs3								Q-Q Plots of Outcomes
	AD	3.50058	3.38505	3.26353		0.284787	-0.0626264	0.40023	0.0652886	0.284696	-0.0502454		ES (DA, DB)	0.123157	-0.117027	-0.327376	-0.616233	-0.33352	-0.622377
	AG	1.82648	1.82676	1.93486		0.0910601	-0.0964234	-0.0116327	-0.21021	-0.0113547	-0.209932		df	35	35	35	35	35	35
	AMG	1.78306	1.85014	2.26543		0.0254291	-0.164454	-0.369101	-0.601606	-0.302023	-0.534528		SE	0.0194926	0.0177804	0.106296	0.118176	0.106006	0.118331
	BY	2.48911	2.63331	3.16623		-0.0125357	-0.282797	-0.518805	-0.84376	-0.374604	-0.699559		t	6.31814	-6.58182	-3.07984	-5.21452	-3.14623	-5.25963			VL HHbR					VL HHbB					VL StO2
	CB	3.81922	3.5693	5.54426		0.428385	0.0620613	-1.44783	-2.01684	-1.69774	-2.26676		p (unadjusted)	1.4742e-07	6.66362e-08	0.997992	4.19106e-06	0.998316	3.65535e-06			Data	Rank	Percentile	Z-Score		Data	Rank	Percentile	Z-Score		Data	Rank	Percentile	Z-Score
	CM	3.37553	2.96369	3.49447		0.560017	0.255849	0.0557837	-0.302859	-0.356049	-0.714692		p (Bonferroni adjusted)	4.4226e-07	1.99909e-07	1	1.25732e-05	1	1.0966e-05			3.50058	35	0.958333	1.73166		3.38505	35	0.958333	1.73166		3.26353	28	0.763889	0.718868
	DS	3.22667	3.26797	5.44984		0.122099	-0.213299	-1.95067	-2.51	-1.90937	-2.4687		95% CI - LL (unadjusted)	0.0902228		-0.506972		-0.512625				1.82648	8	0.208333	-0.812218		1.82676	7	0.180556	-0.91325		1.93486	3	0.0694444	-1.47994
	EMY	2.66016	2.89925	3.75352		-0.0941244	-0.391679	-0.905679	-1.29091	-0.666592	-1.05182		95% CI - UL (unadjusted)		-0.0869859		-0.416565		-0.422448			1.78306	7	0.180556	-0.91325		1.85014	8	0.208333	-0.812218		2.26543	12	0.319444	-0.469253
	JHa	2.69421	2.61381	2.607		0.211088	-0.0571711	0.217562	-0.0499983	0.137164	-0.130396		95% CI - LL (Bonferroni adjusted)	0.0799731		-0.562865		-0.568366				2.48911	24	0.652778	0.392831		2.63331	25	0.680556	0.469253		3.16623	27	0.736111	0.631402
	JT	1.95791	1.94932	2.09059		0.106053	-0.0940084	-0.0281577	-0.242718	-0.036745	-0.251306		95% CI - UL (Bonferroni adjusted)		-0.0776365		-0.354425		-0.360227			3.81922	36	0.986111	2.20041		3.5693	36	0.986111	2.20041		5.54426	36	0.986111	2.20041
	LMS	2.99177	3.03797	3.314		0.105697	-0.206095	-0.156529	-0.49665	-0.110327	-0.450448											3.37553	34	0.930556	1.47994		2.96369	31	0.847222	1.02459		3.49447	31	0.847222	1.02459
	MB	2.4218	2.35664	2.36686		0.18299	-0.0588753	0.173275	-0.0696395	0.108117	-0.134798											3.22667	33	0.902778	1.29754		3.26797	34	0.930556	1.47994		5.44984	35	0.958333	1.73166
	MD	2.94623	2.92897	3.16206		0.163707	-0.136898	-0.0577213	-0.382248	-0.0749802	-0.399507		Equivalence margin (%)									2.66016	26	0.708333	0.548522		2.89925	28	0.763889	0.718868		3.75352	32	0.875	1.15035
	NH	3.10479	3.12256	4.17246		0.138354	-0.182119	-0.859052	-1.28728	-0.841278	-1.2695		5									2.69421	27	0.736111	0.631402		2.61381	24	0.652778	0.392831		2.607	17	0.458333	-0.104633
	NT	2.70636	2.74977	2.74411		0.0940776	-0.188136	0.0994539	-0.182179	0.142865	-0.138768											1.95791	11	0.291667	-0.548522		1.94932	9	0.236111	-0.718868		2.09059	8	0.208333	-0.812218
	RF	2.62123	2.65135	2.61153		0.102452	-0.16966	0.140274	-0.127751	0.17039	-0.0976357		α									2.99177	31	0.847222	1.02459		3.03797	32	0.875	1.15035		3.314	30	0.819444	0.91325
	RS	2.28746	2.40964	2.62525		-0.00169952	-0.249005	-0.206527	-0.47596	-0.0843453	-0.353778		0.05									2.4218	23	0.625	0.318639		2.35664	20	0.541667	0.104633		2.36686	14	0.375	-0.318639
	SGA	1.92771	2.0555	2.62123		-0.0250127	-0.235972	-0.56246	-0.831481	-0.434672	-0.703693											2.94623	29	0.791667	0.812218		2.92897	29	0.791667	0.812218		3.16206	26	0.708333	0.548522
	_063	2.3664	2.35064	2.18023		0.133292	-0.107957	0.295176	0.0714155	0.279416	0.055655		Planned comparisons									3.10479	32	0.875	1.15035		3.12256	33	0.902778	1.29754		4.17246	33	0.902778	1.29754
	_058	1.28219	1.27823	1.94081		0.0678721	-0.0633144	-0.561577	-0.760765	-0.565538	-0.764726		3									2.70636	28	0.763889	0.718868		2.74977	27	0.736111	0.631402		2.74411	22	0.597222	0.246164
	_057	1.69587	1.63644	1.99302		0.141257	-0.026693	-0.1975	-0.402047	-0.256935	-0.461482											2.62123	25	0.680556	0.469253		2.65135	26	0.708333	0.548522		2.61153	18	0.486111	-0.0348213
	_056	2.04848	2.09644	2.73038		0.0568665	-0.158294	-0.545376	-0.825599	-0.497421	-0.777643											2.28746	19	0.513889	0.0348213		2.40964	23	0.625	0.318639		2.62525	20	0.541667	0.104633
	_054	2.09937	2.06683	2.11491		0.135884	-0.0762376	0.0902056	-0.126851	0.0576628	-0.159394		Superiority (paired t-test)									1.92771	9	0.236111	-0.718868		2.0555	13	0.347222	-0.392831		2.62123	19	0.513889	0.0348213
	_045	2.24215	2.21607	2.30061		0.136889	-0.0905491	0.0565696	-0.179546	0.0304837	-0.205632			HHbR vs HHbB		HHbR vs StO2		HHbB vs StO2				2.3664	21	0.569444	0.17496		2.35064	19	0.513889	0.0348213		2.18023	11	0.291667	-0.548522
	_038	2.06256	2.03355	2.44648		0.130689	-0.0780183	-0.261595	-0.512681	-0.290605	-0.541692		ES (MD)	0.00614423		-0.468101		-0.474245				1.28219	1	0.0138889	-2.20041		1.27823	1	0.0138889	-2.20041		1.94081	4	0.0972222	-1.29754
	_037	2.95639	2.95421	2.45098		0.149894	-0.153301	0.627962	0.376414	0.625778	0.37423		df	35		35		35				1.69587	6	0.152778	-1.02459		1.63644	5	0.125	-1.15035		1.99302	6	0.152778	-1.02459
	_036	1.61031	1.54879	3.2769		0.138959	-0.0199959	-1.50275	-1.83906	-1.56427	-1.90058		SE	0.0180109		0.111964		0.111902				2.04848	13	0.347222	-0.392831		2.09644	16	0.430556	-0.17496		2.73038	21	0.569444	0.17496
	_029	1.5121	1.52905	2.89087		0.0594974	-0.0974316	-1.23423	-1.53092	-1.21727	-1.51397		t	0.341139		-4.18083		-4.23804				2.09937	16	0.430556	-0.17496		2.06683	14	0.375	-0.318639		2.11491	10	0.263889	-0.631402
	_019	1.92926	1.98511	2.0979		0.0434044	-0.160331	-0.0637465	-0.279058	-0.00789533	-0.223206		p (unadjusted)	0.735038		0.000184445		0.000155965				2.24215	17	0.458333	-0.104633		2.21607	17	0.458333	-0.104633		2.30061	13	0.347222	-0.392831
	_016	2.08478	2.0679	2.90487		0.12028	-0.0919514	-0.674841	-0.972972	-0.691726	-0.989857		p (Bonferroni adjusted)	1		0.000553334		0.000467895				2.06256	14	0.375	-0.318639		2.03355	12	0.319444	-0.469253		2.44648	15	0.402778	-0.246164
	_015	2.36453	2.35849	1.97661		0.123966	-0.11809	0.486752	0.28389	0.480711	0.277848		95% CI - LL (unadjusted)	-0.0304199		-0.695399		-0.701418				2.95639	30	0.819444	0.91325		2.95421	30	0.819444	0.91325		2.45098	16	0.430556	-0.17496
	_013	1.67903	1.78174	2.08514		-0.0136242	-0.196487	-0.30186	-0.515862	-0.199149	-0.413151		95% CI - UL (unadjusted)	0.0427084		-0.240803		-0.247072				1.61031	4	0.0972222	-1.29754		1.54879	4	0.0972222	-1.29754		3.2769	29	0.791667	0.812218
	_009	2.01342	1.96014	1.71576		0.151286	-0.0498864	0.383454	0.207363	0.330175	0.154084		95% CI - LL (Bonferroni adjusted)	-0.039145		-0.749638		-0.755627				1.5121	2	0.0416667	-1.73166		1.52905	3	0.0694444	-1.47994		2.89087	23	0.625	0.318639
	_066	2.38711	2.3976	2.9347		0.109387	-0.136682	-0.400858	-0.702051	-0.390365	-0.691559		95% CI - UL (Bonferroni adjusted)	0.0514335		-0.186564		-0.192863				1.92926	10	0.263889	-0.631402		1.98511	11	0.291667	-0.548522		2.0979	9	0.236111	-0.718868
	_065	1.52555	1.47856	1.7452		0.12092	-0.0308268	-0.132388	-0.3115	-0.17938	-0.358492											2.08478	15	0.402778	-0.246164		2.0679	15	0.402778	-0.246164		2.90487	24	0.652778	0.392831
	_064	2.27058	2.23839	4.3494		0.144108	-0.0856212	-1.86135	-2.30774	-1.89354	-2.33993											2.36453	20	0.541667	0.104633		2.35849	21	0.569444	0.17496		1.97661	5	0.125	-1.15035
																						1.67903	5	0.125	-1.15035		1.78174	6	0.152778	-1.02459		2.08514	7	0.180556	-0.91325
	M	2.3464	2.34025	2.8145		0.123157	-0.117027	-0.327376	-0.616233	-0.33352	-0.622377											2.01342	12	0.319444	-0.469253		1.96014	10	0.263889	-0.631402		1.71576	1	0.0138889	-2.20041
	SD	0.608095	0.578648	0.922844		0.116956	0.106682	0.637779	0.709058	0.636037	0.709986											2.38711	22	0.597222	0.246164		2.3976	22	0.597222	0.246164		2.9347	25	0.680556	0.469253
	n	36																				1.52555	3	0.0694444	-1.47994		1.47856	2	0.0416667	-1.73166		1.7452	2	0.0416667	-1.73166
																						2.27058	18	0.486111	-0.0348213		2.23839	18	0.486111	-0.0348213		4.3494	34	0.930556	1.47994
	Median	2.27902	2.29451	2.61638		0.121509	-0.102694	-0.177014	-0.439003	-0.189264	-0.431799
	IQR	0.768373	0.829704	1.07989		0.0761915	0.109633	0.654315	0.667953	0.584726	0.613718
		0.115534	0.237053	0.121519
		-0.000278046	-0.108376	-0.108098
		-0.0670778	-0.482372	-0.415295
		-0.144201	-0.677117	-0.532916
		0.249919	-1.72504	-1.97496
		0.411833	-0.11894	-0.530772
		-0.0413	-2.22316	-2.18186
		-0.239087	-1.09335	-0.854268
		0.0803978	0.087212	0.00681419
		0.0085873	-0.132687	-0.141275
		-0.0462021	-0.322229	-0.276027
		0.0651583	0.0549323	-0.010226
		0.0172589	-0.215824	-0.233083
		-0.017774	-1.06768	-1.0499
		-0.0434109	-0.0377516	0.00565926
		-0.0301158	0.0096977	0.0398135
		-0.122181	-0.337789	-0.215608
		-0.127788	-0.693521	-0.565734
		0.0157605	0.186165	0.170404
		0.00396074	-0.658617	-0.662578
		0.0594354	-0.297151	-0.356586
		-0.0479553	-0.681895	-0.633939
		0.0325428	-0.0155399	-0.0480827
		0.026086	-0.058461	-0.084547
		0.0290108	-0.383919	-0.41293
		0.00218345	0.505413	0.503229
		0.0615192	-1.66659	-1.72811
		-0.0169552	-1.37877	-1.36182
		-0.0558512	-0.168642	-0.11279
		0.0168852	-0.820085	-0.83697
		0.00604145	0.387922	0.38188
		-0.102711	-0.406117	-0.303406
		0.0532791	0.297666	0.244387
		-0.0104928	-0.547593	-0.5371
		0.0469921	-0.219648	-0.26664
		0.0321887	-2.07882	-2.11101

## Sheet: Fold of incr. TA vs VL 
	ID	Fold of Increase from rest (HHbR)
		VL	TA			Superiority (one-sample t-test)
	AD	25.35	15.5
	AG	12.45	35.2			VL
	AMG	2.05	5.95			ES (MD)	df	SE	t	p	95% CI - LL	95% CI - UL
	BY	9.9	53.3			12.3139	35	2.28322	5.39321	4.87435e-06	7.6787	16.9491
	CB	6.65	7.45
	CM	48.05	29.55			TA
	DS	8.15	6.05			ES (MD)	df	SE	t	p	95% CI - LL	95% CI - UL
	EMY	7.7	7.25			13.8139	35	2.01841	6.84395	6.08024e-08	9.7163	17.9115
	JHa	11.3	31.05
	JT	54.1	28.1
	LMS	19.4	11.5			Activation threshold						VL	TA
	MB	46.75	18.35			3				Prob. of superiority		0.812567	0.869121
	MD	31.2	7.5							95% CI - LL		0.710651	0.786105
	NH	15.2	10.65			α				95% CI - UL		0.887879	0.925959
	NT	17.8	5			0.05
	RF	27.6	3.05
	RS	1.05	3.8
	SGA	0.6	35.4
	_063	31.35	20.25					Q-Q Plots of Outcomes
	_058	12.3	12.05
	_057	18.85	12.2
	_056	28.9	34.5			VL					TA
	_054	8.65	9.3			Data	Rank	Percentile	Z-Score		Data	Rank	Percentile	Z-Score
	_045	10	3.9			25.35	29	0.791667	0.812218		15.5	21	0.569444	0.17496
	_038	16.55	22.4			12.45	22	0.597222	0.246164		35.2	34	0.930556	1.47994
	_037	4	20.3			2.05	4	0.0972222	-1.29754		5.95	7	0.180556	-0.91325
	_036	1.5	14.2			9.9	17	0.458333	-0.104633		53.3	36	0.986111	2.20041
	_029	2.4	34.3			6.65	11	0.291667	-0.548522		7.45	10	0.263889	-0.631402
	_019	23.95	26.1			48.05	35	0.958333	1.73166		29.55	30	0.819444	0.91325
	_016	5.4	4.15			8.15	13.5	0.361111	-0.35549		6.05	8	0.208333	-0.812218
	_015	3.5	4.4			7.7	12	0.319444	-0.469253		7.25	9	0.236111	-0.718868
	_013	8.4	12.5			11.3	20	0.541667	0.104633		31.05	31	0.847222	1.02459
	_009	5.05	8.2			54.1	36	0.986111	2.20041		28.1	29	0.791667	0.812218
	_066	6.15	16.9			19.4	27	0.736111	0.631402		11.5	16	0.430556	-0.17496
	_065	8.15	25.1			46.75	34	0.930556	1.47994		18.35	23	0.625	0.318639
	_064	10.9	9.9			31.2	32	0.875	1.15035		7.5	11	0.291667	-0.548522
						15.2	23	0.625	0.318639		10.65	15	0.402778	-0.246164
	M	15.3139	16.8139			17.8	25	0.680556	0.469253		5	6	0.152778	-1.02459
	SD	13.6993	12.1105			27.6	30	0.819444	0.91325		3.05	1	0.0138889	-2.20041
	n	36				1.05	2	0.0416667	-1.73166		3.8	2	0.0416667	-1.73166
						0.6	1	0.0138889	-2.20041		35.4	35	0.958333	1.73166
	Median	10.45	12.35			31.35	33	0.902778	1.29754		20.25	24	0.652778	0.392831
	IQR	14.575	17.95			12.3	21	0.569444	0.17496		12.05	17	0.458333	-0.104633
						18.85	26	0.708333	0.548522		12.2	18	0.486111	-0.0348213
						28.9	31	0.847222	1.02459		34.5	33	0.902778	1.29754
						8.65	16	0.430556	-0.17496		9.3	13	0.347222	-0.392831
						10	18	0.486111	-0.0348213		3.9	3	0.0694444	-1.47994
						16.55	24	0.652778	0.392831		22.4	26	0.708333	0.548522
						4	7	0.180556	-0.91325		20.3	25	0.680556	0.469253
						1.5	3	0.0694444	-1.47994		14.2	20	0.541667	0.104633
						2.4	5	0.125	-1.15035		34.3	32	0.875	1.15035
						23.95	28	0.763889	0.718868		26.1	28	0.763889	0.718868
						5.4	9	0.236111	-0.718868		4.15	4	0.0972222	-1.29754
						3.5	6	0.152778	-1.02459		4.4	5	0.125	-1.15035
						8.4	15	0.402778	-0.246164		12.5	19	0.513889	0.0348213
						5.05	8	0.208333	-0.812218		8.2	12	0.319444	-0.469253
						6.15	10	0.263889	-0.631402		16.9	22	0.597222	0.246164
						8.15	13.5	0.361111	-0.35549		25.1	27	0.736111	0.631402
						10.9	19	0.513889	0.0348213		9.9	14	0.375	-0.318639
